# Supplementary material for: The In Vitro Anti-Pseudomonal Activity of Cu2+, Strawberry Furanone, Gentamicin, and Lytic Phages Alone and in Combination: Pros and Cons
Source: Int J Mol Sci. 2021 Sep 11;22(18):9830. doi: 10.3390/ijms22189830 (PMC8469652; doi:10.3390/ijms22189830)
Supplement: Supplementary file 1 [file ijms-22-09830-s001.zip]

Archive with 1 entries (1 files):
- ijms-1285245-SI.pdf
